# Supplementary material for: The association between implant design, age, sex and the rate of major reoperation in patients undergoing primary total hip replacement: A retrospective study of UK National Joint Registry and Hospital Episodes Statistics data
Source: PLoS Med. 2025 Nov 26;22(11):e1004538. doi: 10.1371/journal.pmed.1004538 (PMC12680321; doi:10.1371/journal.pmed.1004538)
Supplement: S1 Table — (CSV) [file pmed.1004538.s004.csv]

Indication	n
Periprosthetic fracture femur	2376
Infection	1378
Dislocation subluxation	1361
Aseptic loosening stem	844
Implant malalignment	551
Pain	428
Aseptic loosening socket	384
Other indication for revision	382
Adverse bone or soft tissue reaction	295
Implant fracture (any)	279
Wear of acetabular component	154
Dissociation of liner	144
Periprosthetic fracture acetabulum & pelvis	131
Implant size mismatch	66
