# Supplementary material for: The association between implant design, age, sex and the rate of major reoperation in patients undergoing primary total hip replacement: A retrospective study of UK National Joint Registry and Hospital Episodes Statistics data
Source: PLoS Med. 2025 Nov 26;22(11):e1004538. doi: 10.1371/journal.pmed.1004538 (PMC12680321; doi:10.1371/journal.pmed.1004538)
Supplement: S2 Table — (CSV) [file pmed.1004538.s005.csv]

Time (years)	Number at risk	Events	Censored	Cumulative reoperation (%)	Upper 95% CI (%)	Lower 95% CI (%)	Overall stem design	Age	Sex
0	16138	0	0	0	0	0	Cementless collared	61 and younger	Female
2	15154	0	21	1.21	1.04	1.38	Cementless collared	61 and younger	Female
4	11155	0	14	1.82	1.61	2.03	Cementless collared	61 and younger	Female
6	7484	0	19	2.13	1.89	2.37	Cementless collared	61 and younger	Female
8	4331	0	18	2.45	2.17	2.73	Cementless collared	61 and younger	Female
10	1863	0	18	2.94	2.57	3.32	Cementless collared	61 and younger	Female
12	96	0	3	3.19	2.74	3.63	Cementless collared	61 and younger	Female
0	26453	0	0	0	0	0	Cementless collarless	61 and younger	Female
0	26453	4	1	0.02	0	0.03	Cementless collarless	61 and younger	Female
2	25252	1	30	1.31	1.17	1.44	Cementless collarless	61 and younger	Female
4	20036	0	20	1.87	1.7	2.03	Cementless collarless	61 and younger	Female
6	14795	0	28	2.37	2.18	2.57	Cementless collarless	61 and younger	Female
8	9542	0	30	2.77	2.55	3	Cementless collarless	61 and younger	Female
10	4460	0	40	3.17	2.9	3.43	Cementless collarless	61 and younger	Female
12	256	0	6	3.43	3.1	3.76	Cementless collarless	61 and younger	Female
0	4395	0	0	0	0	0	Taper slip CoCr	61 and younger	Female
0	4395	1	0	0.02	0	0.07	Taper slip CoCr	61 and younger	Female
2	4058	0	6	1.61	1.24	1.99	Taper slip CoCr	61 and younger	Female
4	2889	0	7	2.31	1.85	2.77	Taper slip CoCr	61 and younger	Female
6	1758	0	5	2.79	2.25	3.33	Taper slip CoCr	61 and younger	Female
8	857	0	2	3.4	2.71	4.08	Taper slip CoCr	61 and younger	Female
10	345	0	3	3.53	2.79	4.27	Taper slip CoCr	61 and younger	Female
0	20194	0	0	0	0	0	Taper slip SS	61 and younger	Female
0	20194	2	1	0.01	0	0.02	Taper slip SS	61 and younger	Female
2	18674	0	24	0.93	0.8	1.07	Taper slip SS	61 and younger	Female
4	13008	0	22	1.39	1.22	1.56	Taper slip SS	61 and younger	Female
6	8220	0	25	1.7	1.5	1.89	Taper slip SS	61 and younger	Female
8	4300	0	9	2.16	1.9	2.42	Taper slip SS	61 and younger	Female
10	1667	0	23	2.65	2.28	3.02	Taper slip SS	61 and younger	Female
12	92	0	3	3.34	2.53	4.15	Taper slip SS	61 and younger	Female
0	13962	0	0	0	0	0	Cementless collared	61 and younger	Male
0	13962	3	1	0.02	0	0.05	Cementless collared	61 and younger	Male
2	13026	0	13	1.34	1.15	1.53	Cementless collared	61 and younger	Male
4	9415	1	18	1.99	1.75	2.23	Cementless collared	61 and younger	Male
6	6264	0	13	2.31	2.04	2.58	Cementless collared	61 and younger	Male
8	3566	0	8	2.61	2.3	2.92	Cementless collared	61 and younger	Male
10	1491	0	9	2.85	2.49	3.21	Cementless collared	61 and younger	Male
12	71	0	6	3.28	2.52	4.04	Cementless collared	61 and younger	Male
0	25646	0	0	0	0	0	Cementless collarless	61 and younger	Male
0	25646	2	1	0.01	0	0.02	Cementless collarless	61 and younger	Male
2	24344	0	28	1.51	1.36	1.66	Cementless collarless	61 and younger	Male
4	19220	2	18	2.12	1.94	2.3	Cementless collarless	61 and younger	Male
6	13962	0	19	2.6	2.4	2.81	Cementless collarless	61 and younger	Male
8	8474	0	24	3.2	2.95	3.45	Cementless collarless	61 and younger	Male
10	3651	0	37	3.65	3.35	3.95	Cementless collarless	61 and younger	Male
12	152	0	5	4.46	3.78	5.13	Cementless collarless	61 and younger	Male
0	2847	0	0	0	0	0	Taper slip CoCr	61 and younger	Male
2	2620	0	1	1.84	1.35	2.34	Taper slip CoCr	61 and younger	Male
4	1872	0	5	2.54	1.94	3.14	Taper slip CoCr	61 and younger	Male
6	1115	0	4	3.17	2.45	3.88	Taper slip CoCr	61 and younger	Male
8	532	0	3	3.67	2.79	4.53	Taper slip CoCr	61 and younger	Male
0	15217	0	0	0	0	0	Taper slip SS	61 and younger	Male
0	15217	2	0	0.01	0	0.03	Taper slip SS	61 and younger	Male
2	14051	1	25	1.32	1.14	1.51	Taper slip SS	61 and younger	Male
4	9599	0	25	1.86	1.63	2.08	Taper slip SS	61 and younger	Male
6	5961	0	21	2.28	2.01	2.54	Taper slip SS	61 and younger	Male
8	3227	0	20	2.69	2.37	3.01	Taper slip SS	61 and younger	Male
10	1154	0	14	3.15	2.71	3.59	Taper slip SS	61 and younger	Male
12	61	0	1	3.81	3	4.6	Taper slip SS	61 and younger	Male
0	14226	0	0	0	0	0	Cementless collared	61 to under 68	Female
0	14226	2	0	0.01	0	0.03	Cementless collared	61 to under 68	Female
2	13430	0	15	0.86	0.71	1.01	Cementless collared	61 to under 68	Female
4	10043	0	12	1.13	0.95	1.3	Cementless collared	61 to under 68	Female
6	6824	0	11	1.37	1.16	1.57	Cementless collared	61 to under 68	Female
8	4002	0	20	1.53	1.3	1.76	Cementless collared	61 to under 68	Female
10	1692	0	16	1.63	1.37	1.89	Cementless collared	61 to under 68	Female
12	91	0	2	1.9	1.44	2.34	Cementless collared	61 to under 68	Female
0	18785	0	0	0	0	0	Cementless collarless	61 to under 68	Female
0	18785	4	0	0.02	0	0.04	Cementless collarless	61 to under 68	Female
2	17912	2	16	1.3	1.13	1.46	Cementless collarless	61 to under 68	Female
4	14509	0	16	1.75	1.56	1.94	Cementless collarless	61 to under 68	Female
6	11013	0	22	2.22	1.99	2.44	Cementless collarless	61 to under 68	Female
8	7229	0	23	2.6	2.34	2.86	Cementless collarless	61 to under 68	Female
10	3383	0	21	3.11	2.79	3.43	Cementless collarless	61 to under 68	Female
12	196	0	9	3.29	2.92	3.66	Cementless collarless	61 to under 68	Female
0	4963	0	0	0	0	0	Taper slip CoCr	61 to under 68	Female
2	4570	0	5	1.48	1.14	1.82	Taper slip CoCr	61 to under 68	Female
4	3191	0	8	2.2	1.77	2.63	Taper slip CoCr	61 to under 68	Female
6	1892	0	6	3	2.45	3.55	Taper slip CoCr	61 to under 68	Female
8	874	0	1	3.31	2.7	3.91	Taper slip CoCr	61 to under 68	Female
10	331	0	3	3.63	2.87	4.37	Taper slip CoCr	61 to under 68	Female
0	20880	0	0	0	0	0	Taper slip SS	61 to under 68	Female
0	20880	0	2	0	0	0	Taper slip SS	61 to under 68	Female
2	19357	0	30	0.7	0.59	0.81	Taper slip SS	61 to under 68	Female
4	13378	0	25	1.1	0.95	1.25	Taper slip SS	61 to under 68	Female
6	8549	0	20	1.36	1.18	1.53	Taper slip SS	61 to under 68	Female
8	4433	0	22	1.7	1.47	1.93	Taper slip SS	61 to under 68	Female
10	1573	0	8	1.93	1.65	2.21	Taper slip SS	61 to under 68	Female
12	108	0	5	2.34	1.83	2.85	Taper slip SS	61 to under 68	Female
0	10465	0	0	0	0	0	Cementless collared	61 to under 68	Male
0	10465	3	0	0.03	0	0.06	Cementless collared	61 to under 68	Male
2	9775	0	15	1.06	0.87	1.26	Cementless collared	61 to under 68	Male
4	7127	1	10	1.53	1.29	1.78	Cementless collared	61 to under 68	Male
6	4752	0	7	1.79	1.52	2.07	Cementless collared	61 to under 68	Male
8	2755	0	9	2.07	1.74	2.39	Cementless collared	61 to under 68	Male
10	1100	0	10	2.32	1.94	2.7	Cementless collared	61 to under 68	Male
12	48	0	2	2.32	1.94	2.7	Cementless collared	61 to under 68	Male
0	17020	0	0	0	0	0	Cementless collarless	61 to under 68	Male
0	17020	0	1	0	0	0	Cementless collarless	61 to under 68	Male
2	16124	1	20	1.31	1.14	1.48	Cementless collarless	61 to under 68	Male
4	12896	0	11	1.81	1.6	2.01	Cementless collarless	61 to under 68	Male
6	9564	0	21	2.1	1.87	2.33	Cementless collarless	61 to under 68	Male
8	6073	0	20	2.4	2.15	2.66	Cementless collarless	61 to under 68	Male
10	2713	0	10	2.9	2.57	3.24	Cementless collarless	61 to under 68	Male
12	130	0	4	3.36	2.81	3.91	Cementless collarless	61 to under 68	Male
0	2923	0	0	0	0	0	Taper slip CoCr	61 to under 68	Male
2	2670	0	4	2.04	1.52	2.55	Taper slip CoCr	61 to under 68	Male
4	1820	0	5	2.52	1.93	3.1	Taper slip CoCr	61 to under 68	Male
6	1047	0	6	3.17	2.46	3.87	Taper slip CoCr	61 to under 68	Male
8	459	0	1	3.4	2.62	4.18	Taper slip CoCr	61 to under 68	Male
10	167	0	1	3.69	2.72	4.65	Taper slip CoCr	61 to under 68	Male
0	13574	0	0	0	0	0	Taper slip SS	61 to under 68	Male
0	13574	1	3	0.01	0	0.02	Taper slip SS	61 to under 68	Male
2	12474	0	20	1.32	1.13	1.51	Taper slip SS	61 to under 68	Male
4	8639	0	12	1.67	1.44	1.89	Taper slip SS	61 to under 68	Male
6	5494	0	6	2.1	1.83	2.37	Taper slip SS	61 to under 68	Male
8	2854	0	8	2.46	2.13	2.79	Taper slip SS	61 to under 68	Male
10	1020	0	10	2.72	2.3	3.15	Taper slip SS	61 to under 68	Male
12	38	0	1	5.25	0.94	9.37	Taper slip SS	61 to under 68	Male
0	15318	0	0	0	0	0	Cementless collared	68 to under 75	Female
2	14434	0	17	0.87	0.73	1.02	Cementless collared	68 to under 75	Female
4	10718	0	21	1.25	1.07	1.43	Cementless collared	68 to under 75	Female
6	6794	1	17	1.65	1.43	1.88	Cementless collared	68 to under 75	Female
8	3700	0	15	1.9	1.64	2.16	Cementless collared	68 to under 75	Female
10	1446	0	20	2.19	1.84	2.55	Cementless collared	68 to under 75	Female
12	72	0	3	2.26	1.88	2.64	Cementless collared	68 to under 75	Female
0	16078	0	0	0	0	0	Cementless collarless	68 to under 75	Female
0	16078	0	2	0	0	0	Cementless collarless	68 to under 75	Female
2	15261	0	13	1.47	1.28	1.66	Cementless collarless	68 to under 75	Female
4	12116	2	13	1.85	1.64	2.06	Cementless collarless	68 to under 75	Female
6	8741	0	14	2.19	1.95	2.42	Cementless collarless	68 to under 75	Female
8	5484	0	12	2.49	2.22	2.76	Cementless collarless	68 to under 75	Female
10	2362	0	18	2.85	2.52	3.17	Cementless collarless	68 to under 75	Female
12	115	0	3	3.01	2.63	3.38	Cementless collarless	68 to under 75	Female
0	7689	0	0	0	0	0	Taper slip CoCr	68 to under 75	Female
0	7689	1	0	0.01	0	0.04	Taper slip CoCr	68 to under 75	Female
2	6996	1	13	1.77	1.48	2.07	Taper slip CoCr	68 to under 75	Female
4	4397	0	10	2.43	2.07	2.79	Taper slip CoCr	68 to under 75	Female
6	2441	0	2	3.23	2.76	3.69	Taper slip CoCr	68 to under 75	Female
8	1143	0	6	3.74	3.16	4.32	Taper slip CoCr	68 to under 75	Female
10	410	0	8	4.06	3.38	4.73	Taper slip CoCr	68 to under 75	Female
12	19	0	1	5.09	3.7	6.45	Taper slip CoCr	68 to under 75	Female
0	29257	0	0	0	0	0	Taper slip SS	68 to under 75	Female
0	29257	1	2	0	0	0.01	Taper slip SS	68 to under 75	Female
2	26784	0	61	0.88	0.77	0.99	Taper slip SS	68 to under 75	Female
4	17292	0	49	1.25	1.12	1.38	Taper slip SS	68 to under 75	Female
6	9742	0	27	1.56	1.4	1.72	Taper slip SS	68 to under 75	Female
8	4529	0	19	1.91	1.69	2.12	Taper slip SS	68 to under 75	Female
10	1551	0	13	2.17	1.89	2.45	Taper slip SS	68 to under 75	Female
12	74	0	3	2.25	1.93	2.56	Taper slip SS	68 to under 75	Female
0	9911	0	0	0	0	0	Cementless collared	68 to under 75	Male
0	9911	2	0	0.02	0	0.05	Cementless collared	68 to under 75	Male
2	9227	0	17	1.14	0.93	1.35	Cementless collared	68 to under 75	Male
4	6554	0	9	1.54	1.29	1.79	Cementless collared	68 to under 75	Male
6	3978	0	11	1.87	1.58	2.16	Cementless collared	68 to under 75	Male
8	2109	0	5	1.97	1.65	2.28	Cementless collared	68 to under 75	Male
10	866	0	6	2.25	1.83	2.67	Cementless collared	68 to under 75	Male
12	46	0	1	2.25	1.83	2.67	Cementless collared	68 to under 75	Male
0	13647	0	0	0	0	0	Cementless collarless	68 to under 75	Male
0	13647	1	0	0.01	0	0.02	Cementless collarless	68 to under 75	Male
2	12839	0	7	1.49	1.29	1.7	Cementless collarless	68 to under 75	Male
4	10011	0	12	1.95	1.71	2.18	Cementless collarless	68 to under 75	Male
6	7070	2	19	2.41	2.13	2.68	Cementless collarless	68 to under 75	Male
8	4255	0	14	2.84	2.52	3.17	Cementless collarless	68 to under 75	Male
10	1796	0	14	3.32	2.91	3.74	Cementless collarless	68 to under 75	Male
12	70	0	1	3.99	2.97	5	Cementless collarless	68 to under 75	Male
0	4172	0	0	0	0	0	Taper slip CoCr	68 to under 75	Male
0	4172	2	1	0.05	0	0.11	Taper slip CoCr	68 to under 75	Male
2	3764	0	6	2.11	1.67	2.55	Taper slip CoCr	68 to under 75	Male
4	2252	0	7	2.95	2.4	3.5	Taper slip CoCr	68 to under 75	Male
6	1192	0	5	3.64	2.96	4.32	Taper slip CoCr	68 to under 75	Male
8	534	0	1	4.09	3.27	4.9	Taper slip CoCr	68 to under 75	Male
10	203	0	3	4.84	3.65	6.02	Taper slip CoCr	68 to under 75	Male
0	16708	0	0	0	0	0	Taper slip SS	68 to under 75	Male
0	16708	0	1	0	0	0	Taper slip SS	68 to under 75	Male
2	15141	0	31	1.15	0.98	1.31	Taper slip SS	68 to under 75	Male
4	9726	0	25	1.62	1.42	1.83	Taper slip SS	68 to under 75	Male
6	5482	1	25	2.08	1.82	2.33	Taper slip SS	68 to under 75	Male
8	2573	0	15	2.74	2.38	3.11	Taper slip SS	68 to under 75	Male
10	861	0	9	3.35	2.79	3.91	Taper slip SS	68 to under 75	Male
12	50	0	3	3.77	2.93	4.61	Taper slip SS	68 to under 75	Male
0	13691	0	0	0	0	0	Cementless collared	75 and older	Female
0	13691	1	2	0.01	0	0.02	Cementless collared	75 and older	Female
2	12612	0	16	1.24	1.06	1.43	Cementless collared	75 and older	Female
4	9385	0	13	1.57	1.36	1.79	Cementless collared	75 and older	Female
6	5737	0	13	2	1.74	2.26	Cementless collared	75 and older	Female
8	2880	1	9	2.55	2.21	2.89	Cementless collared	75 and older	Female
10	966	0	12	3.19	2.65	3.73	Cementless collared	75 and older	Female
12	42	0	1	3.74	2.71	4.77	Cementless collared	75 and older	Female
0	10859	0	0	0	0	0	Cementless collarless	75 and older	Female
2	10086	1	6	1.79	1.54	2.04	Cementless collarless	75 and older	Female
4	7921	0	9	2.2	1.92	2.48	Cementless collarless	75 and older	Female
6	5487	0	13	2.64	2.32	2.96	Cementless collarless	75 and older	Female
8	3181	0	10	3.16	2.77	3.54	Cementless collarless	75 and older	Female
10	1189	0	10	3.6	3.12	4.08	Cementless collarless	75 and older	Female
12	46	0	2	4.24	3.33	5.14	Cementless collarless	75 and older	Female
0	9992	0	0	0	0	0	Taper slip CoCr	75 and older	Female
0	9992	2	0	0.02	0	0.05	Taper slip CoCr	75 and older	Female
2	8837	0	17	1.8	1.54	2.06	Taper slip CoCr	75 and older	Female
4	5290	0	14	2.49	2.16	2.82	Taper slip CoCr	75 and older	Female
6	2806	1	13	3.34	2.91	3.77	Taper slip CoCr	75 and older	Female
8	1222	0	2	4.36	3.74	4.97	Taper slip CoCr	75 and older	Female
10	402	0	3	4.57	3.88	5.26	Taper slip CoCr	75 and older	Female
0	35407	0	0	0	0	0	Taper slip SS	75 and older	Female
0	35407	2	5	0.01	0	0.01	Taper slip SS	75 and older	Female
2	31573	0	51	0.99	0.88	1.09	Taper slip SS	75 and older	Female
4	19722	0	46	1.36	1.23	1.48	Taper slip SS	75 and older	Female
6	10578	1	46	1.65	1.5	1.81	Taper slip SS	75 and older	Female
8	4360	0	25	2.08	1.86	2.3	Taper slip SS	75 and older	Female
10	1214	0	14	2.33	2.02	2.65	Taper slip SS	75 and older	Female
12	39	0	2	2.43	2.06	2.79	Taper slip SS	75 and older	Female
0	7959	0	0	0	0	0	Cementless collared	75 and older	Male
0	7959	2	3	0.03	0	0.06	Cementless collared	75 and older	Male
2	7140	0	9	1.44	1.18	1.71	Cementless collared	75 and older	Male
4	5008	0	7	1.74	1.44	2.03	Cementless collared	75 and older	Male
6	2862	0	7	2.06	1.72	2.41	Cementless collared	75 and older	Male
8	1325	0	3	2.51	2.06	2.96	Cementless collared	75 and older	Male
10	411	0	2	2.67	2.17	3.18	Cementless collared	75 and older	Male
0	8695	0	0	0	0	0	Cementless collarless	75 and older	Male
0	8695	0	1	0	0	0	Cementless collarless	75 and older	Male
2	7896	0	9	1.92	1.63	2.21	Cementless collarless	75 and older	Male
4	5999	0	5	2.42	2.09	2.75	Cementless collarless	75 and older	Male
6	3951	0	12	2.69	2.33	3.05	Cementless collarless	75 and older	Male
8	2113	0	9	3.28	2.82	3.73	Cementless collarless	75 and older	Male
10	751	0	4	3.78	3.17	4.39	Cementless collarless	75 and older	Male
12	29	0	3	4.44	3.32	5.54	Cementless collarless	75 and older	Male
0	5200	0	0	0	0	0	Taper slip CoCr	75 and older	Male
0	5200	0	4	0	0	0	Taper slip CoCr	75 and older	Male
2	4456	0	7	2	1.61	2.38	Taper slip CoCr	75 and older	Male
4	2525	0	6	3.04	2.53	3.56	Taper slip CoCr	75 and older	Male
6	1265	1	6	4.32	3.59	5.04	Taper slip CoCr	75 and older	Male
8	533	0	5	6.11	4.97	7.23	Taper slip CoCr	75 and older	Male
10	154	0	2	6.79	5.42	8.14	Taper slip CoCr	75 and older	Male
0	17923	0	0	0	0	0	Taper slip SS	75 and older	Male
0	17923	0	5	0	0	0	Taper slip SS	75 and older	Male
2	15530	1	38	1.28	1.11	1.45	Taper slip SS	75 and older	Male
4	9207	0	24	1.98	1.76	2.21	Taper slip SS	75 and older	Male
6	4689	0	30	2.57	2.28	2.85	Taper slip SS	75 and older	Male
8	1722	0	11	3.15	2.75	3.55	Taper slip SS	75 and older	Male
10	427	0	3	3.78	3.09	4.46	Taper slip SS	75 and older	Male
