# Supplementary material for: The association between implant design, age, sex and the rate of major reoperation in patients undergoing primary total hip replacement: A retrospective study of UK National Joint Registry and Hospital Episodes Statistics data
Source: PLoS Med. 2025 Nov 26;22(11):e1004538. doi: 10.1371/journal.pmed.1004538 (PMC12680321; doi:10.1371/journal.pmed.1004538)
Supplement: S3 Table — (CSV) [file pmed.1004538.s006.csv]

Age group	Sex	Indication	n
61 and younger	Female	Periprosthetic fracture femur	164
61 and younger	Female	Infection	182
61 and younger	Female	Dislocation subluxation	225
61 and younger	Female	Aseptic loosening stem	144
61 and younger	Female	Implant malalignment	152
61 and younger	Female	Pain	130
61 and younger	Female	Aseptic loosening socket	100
61 and younger	Female	Other indication for revision	91
61 and younger	Female	Adverse bone or soft tissue reaction	71
61 and younger	Female	Implant fracture (any)	58
61 and younger	Female	Wear of acetabular component	27
61 and younger	Female	Dissociation of liner	32
61 and younger	Female	Periprosthetic fracture acetabulum & pelvis	14
61 and younger	Female	Implant size mismatch	9
61 and younger	Male	Periprosthetic fracture femur	222
61 and younger	Male	Infection	282
61 and younger	Male	Dislocation subluxation	133
61 and younger	Male	Aseptic loosening stem	265
61 and younger	Male	Implant malalignment	84
61 and younger	Male	Pain	102
61 and younger	Male	Aseptic loosening socket	54
61 and younger	Male	Other indication for revision	70
61 and younger	Male	Adverse bone or soft tissue reaction	55
61 and younger	Male	Implant fracture (any)	96
61 and younger	Male	Wear of acetabular component	19
61 and younger	Male	Dissociation of liner	17
61 and younger	Male	Periprosthetic fracture acetabulum & pelvis	7
61 and younger	Male	Implant size mismatch	14
61 to under 68	Female	Periprosthetic fracture femur	215
61 to under 68	Female	Infection	138
61 to under 68	Female	Dislocation subluxation	164
61 to under 68	Female	Aseptic loosening stem	69
61 to under 68	Female	Implant malalignment	67
61 to under 68	Female	Pain	47
61 to under 68	Female	Aseptic loosening socket	65
61 to under 68	Female	Other indication for revision	49
61 to under 68	Female	Adverse bone or soft tissue reaction	42
61 to under 68	Female	Implant fracture (any)	29
61 to under 68	Female	Wear of acetabular component	21
61 to under 68	Female	Dissociation of liner	16
61 to under 68	Female	Periprosthetic fracture acetabulum & pelvis	28
61 to under 68	Female	Implant size mismatch	8
61 to under 68	Male	Periprosthetic fracture femur	186
61 to under 68	Male	Infection	206
61 to under 68	Male	Dislocation subluxation	103
61 to under 68	Male	Aseptic loosening stem	110
61 to under 68	Male	Implant malalignment	41
61 to under 68	Male	Pain	24
61 to under 68	Male	Aseptic loosening socket	20
61 to under 68	Male	Other indication for revision	29
61 to under 68	Male	Adverse bone or soft tissue reaction	32
61 to under 68	Male	Implant fracture (any)	38
61 to under 68	Male	Wear of acetabular component	18
61 to under 68	Male	Dissociation of liner	22
61 to under 68	Male	Periprosthetic fracture acetabulum & pelvis	3
61 to under 68	Male	Implant size mismatch	12
68 to under 75	Female	Periprosthetic fracture femur	316
68 to under 75	Female	Infection	161
68 to under 75	Female	Dislocation subluxation	262
68 to under 75	Female	Aseptic loosening stem	49
68 to under 75	Female	Implant malalignment	72
68 to under 75	Female	Pain	46
68 to under 75	Female	Aseptic loosening socket	48
68 to under 75	Female	Other indication for revision	49
68 to under 75	Female	Adverse bone or soft tissue reaction	34
68 to under 75	Female	Implant fracture (any)	12
68 to under 75	Female	Wear of acetabular component	34
68 to under 75	Female	Dissociation of liner	19
68 to under 75	Female	Periprosthetic fracture acetabulum & pelvis	31
68 to under 75	Female	Implant size mismatch	9
68 to under 75	Male	Periprosthetic fracture femur	284
68 to under 75	Male	Infection	156
68 to under 75	Male	Dislocation subluxation	122
68 to under 75	Male	Aseptic loosening stem	97
68 to under 75	Male	Implant malalignment	48
68 to under 75	Male	Pain	32
68 to under 75	Male	Aseptic loosening socket	28
68 to under 75	Male	Other indication for revision	31
68 to under 75	Male	Adverse bone or soft tissue reaction	33
68 to under 75	Male	Implant fracture (any)	18
68 to under 75	Male	Wear of acetabular component	14
68 to under 75	Male	Dissociation of liner	15
68 to under 75	Male	Periprosthetic fracture acetabulum & pelvis	8
68 to under 75	Male	Implant size mismatch	1
75 and older	Female	Periprosthetic fracture femur	571
75 and older	Female	Infection	127
75 and older	Female	Dislocation subluxation	221
75 and older	Female	Aseptic loosening stem	52
75 and older	Female	Implant malalignment	61
75 and older	Female	Pain	27
75 and older	Female	Aseptic loosening socket	48
75 and older	Female	Other indication for revision	35
75 and older	Female	Adverse bone or soft tissue reaction	15
75 and older	Female	Implant fracture (any)	13
75 and older	Female	Wear of acetabular component	13
75 and older	Female	Dissociation of liner	14
75 and older	Female	Periprosthetic fracture acetabulum & pelvis	32
75 and older	Female	Implant size mismatch	11
75 and older	Male	Periprosthetic fracture femur	418
75 and older	Male	Infection	126
75 and older	Male	Dislocation subluxation	131
75 and older	Male	Aseptic loosening stem	58
75 and older	Male	Implant malalignment	26
75 and older	Male	Pain	20
75 and older	Male	Aseptic loosening socket	21
75 and older	Male	Other indication for revision	28
75 and older	Male	Adverse bone or soft tissue reaction	13
75 and older	Male	Implant fracture (any)	15
75 and older	Male	Wear of acetabular component	8
75 and older	Male	Dissociation of liner	9
75 and older	Male	Periprosthetic fracture acetabulum & pelvis	8
75 and older	Male	Implant size mismatch	2
